# Supplementary material for: Genetics of Germination and Seedling Traits under Drought Stress in a MAGIC Population of Maize
Source: Plants (Basel). 2021 Aug 27;10(9):1786. doi: 10.3390/plants10091786 (PMC8468063; doi:10.3390/plants10091786)
Supplement: Supplementary file 1 [file plants-10-01786-s001.zip]

Archive with 1 entries (1 files):
- plants-1340001-supplementary.pdf
